# Supplementary material for: Invasion history of Harmonia axyridis (Pallas, 1773) (Coleoptera: Coccinellidae) in Ecuador
Source: PeerJ. 2020 Nov 27;8:e10461. doi: 10.7717/peerj.10461 (PMC7703374; doi:10.7717/peerj.10461)
Supplement: Supplemental Information 1 — Field “No. individuals” includes number of individuals recorded or “P” denotes presence records not reporting an exact number of observed individuals. [file peerj-08-10461-s001.xlsx]

## Sheet: Sheet1
Type of record	Locality	Province	Latitude	Longitude	Altitude (in m)	Habitat type	Collection Date dd/mm/yy	Collection Year	Catalogue number / Reference	No. Individuals	Life stages
Museum	Mindo	Pichincha	-0.0500	-787700	1600	Montane evergreen forest	2004-12-28	2004	QCAZ	1	Adult
Museum	Loja	Loja	-39958	-791994	2064	Urban green space	2007-12-17	2007	QCAZ	2	Adult
Museum	Maquipucuna	Pichincha	0.1251	-786315	1309	Montane evergreen forest	2009-01-05	2009	QCAZ	1	Adult
Museum	Quito	Pichincha	-0.2243	-785242	2854	Urban green space	2010-03-15	2010	QCAZ	1	Adult
Museum	Monjas	Pichincha	-0.2311	-784911	2900	Urban green space	2010-04-24	2010	QCAZ	1	Adult
Museum	Guajalito, Reserva Guajalito	Santo Domingo	-0.2333	-788167	1800	Low montane evergreen forest	2010-04-16	2010	QCAZ	1	Adult
iNaturalist	Guayllabamba, Guayabamba, Quito, Pichincha, Ecuador	Pichincha	-0.0661	-783737	1931	Foothill deciduous forest	2010-10-06	2010	https://www.inaturalist.org/observations/34909396	1	Adult
Flickr	San Roque	El Oro	-37458	-796752	1050	Agricultural land	2010-10-31	2010	https://www.flickr.com/photos/jaimeserrano/6214579597	1	Adult
Museum	Guanchapala	Azuay	-27693	-787144	2200	Agricultural land	2011-01-01	2011	QCAZ	1	Adult
iNaturalist	Valle de los Chillos, San Rafael, Quito, Pichincha, Ecuador	Pichincha	-0.2942	-784510	2459	Urban green space	2011-02-01	2011	https://www.inaturalist.org/observations/34897200	1	Adult
Museum	Valle de los Chillos	Pichincha	-0.3167	-785333	2980	Urban green space	2011-07-02	2011	QCAZ	1	Adult
Flickr	Cumbayá	Pichincha	-0.2107	-784400	2400	Urban green space	2011-02-13	2011	https://www.flickr.com/photos/podolsky86/5442785577	1	Adult
Museum	Pataín	Cotopaxi	-10840	-785847	2675	Agricultural land	2011-02-25	2011	QCAZ	1	Adult
Museum	Valle de los Chillos	Pichincha	-0.3167	-785333	2980	Urban green space	2011-03-18	2011	QCAZ	1	Adult
Museum	Calderón	Pichincha	-0.1001	-784246	2663	Urban green space	2011-05-04	2011	QCAZ	1	Adult
Museum	Alangasi	Pichincha	-0.3000	-784167	2597	Urban green space	2011-11-04	2011	QCAZ	2	Adult
Museum	Estación Científica Yasuní PUCE	Orellana	-0.6713	-764005	220	Lowland evergreen forest	2011-04-20	2011	QCAZ	2	Adult
Museum	Nayón	Pichincha	-0.1594	-784394	2600	Urban green space	2011-04-30	2011	QCAZ	1	Adult
Museum	Guayllabamba	Pichincha	-0.0636	-783497	2150	Urban green space	2011-03-11	2011	QCAZ	1	Adult
Museum	El Chical	Carchi	10116	-782425	1100	Agricultural land	2012-11-02	2012	QCAZ	1	Adult
Literature	Reserva Natural La Ceiba, Loja, Zapotillo	Loja	-42500	-803150	762	Lowland deciduous forest	2012-12-04	2012	Gonzalez & Kondo, 2012	1	Adult
Literature	Reserva Natural Laipuna, Loja, Cangonamo	Loja	-42105	-798868	828	Foothill deciduous forest	2012-04-13	2012	Gonzalez & Kondo, 2012	10	Adult
Museum	Mojanda	Imbabura	0.1228	-782750	4020	Paramo	2013-10-02	2013	QCAZ	1	Adult
Museum	Yaruquí	Pichincha	-0.1675	-783186	2552	Agricultural land	2013-02-17	2013	QCAZ	1	Adult
Museum	El Cedral	Pichincha	-0.4181	-786836	2300	Montane evergreen forest	2013-02-03	2013	QCAZ	1	Adult
Museum	Quito	Pichincha	-0.1167	-784869	2768	Urban green space	2013-03-30	2013	QCAZ	1	Adult
Museum	El Chaco	Napo	-0.3376	-778096	1536	Low montane evergreen forest	2013-04-13	2013	QCAZ	1	Adult
Museum	Machachi	Pichincha	-0.5069	-785777	2900	Urban green space	2013-04-21	2013	QCAZ	1	Adult
Flickr	Cuenca	Azuay	-28900	-789900	2500	Urban green space	2013-04-09	2013	https://www.flickr.com/photos/planet_irony/10674523115/	1	Adult
Museum	Gualea	Pichincha	0.0847	-787408	1563	Low montane evergreen forest	2014-02-15	2014	QCAZ	1	Adult
Museum	San José de Minas	Imbabura	0.1714	-784106	2400	High montane evergreen forest	2014-12-04	2014	QCAZ	1	Adult
Museum	Rumipamba	Pichincha	-0.1833	-785000	2800	Urban green space	2014-12-04	2014	QCAZ	4	Adult
Flickr	Yunguilla	Azuay	-32800	-793100	1550	Agricultural land	2014-07-26	2014	https://www.flickr.com/photos/mali_mf/14793117493	1	Adult
Literature	Área de Recreación Nacional Isla Santay y Gallo, Isla Santay's mangrove, ca. 200 m from Duran's bridge.	Guayas	-22169	-798666	1	Mangroves	2014-12-30	2014	Cornejo & Gonzalez, 2015	P	Adult
Museum	Mindo	Pichincha	-0.0480	-787751	1300	Montane evergreen forest	1905-07-07	2015	QCAZ	1	Adult
Field work	San Vicente	Imbabura	0.4167	-781500	1980	Inter-Andean semideciduous shrubland	1905-07-07	2015	Field observation	1	Adult
Field work	Ibarra	Imbabura	0.3604	-781237	2200	Urban green space	1905-07-07	2015	Field observation	1	Adult
Field work	Cuenca	Azuay	-28900	-789900	2500	Urban green space	1905-07-07	2015	Field observation	1	Adult
Museum	Mindo	Pichincha	-0.0500	-787781	1250	Montane evergreen forest	2015-03-21	2015	QCAZ	1	Adult
Museum	Nanegalito	Pichincha	0.0667	-786806	1550	Low montane evergreen forest	2015-11-04	2015	QCAZ	1	Adult
Museum	Ibarra	Imbabura	0.3604	-781237	2200	Urban green space	2015-09-05	2015	QCAZ	3	Adult
Flickr	Muisne	Esmeraldas	0.6100	-800200	5	Lowland seasonal evergreen forest	2015-12-06	2015	https://www.flickr.com/photos/blasfelipe/18784093131	1	Adult
Museum & Field work	Guajalito, Bosque Protector Río Guajalito	Santo Domingo	-0.2493	-788036	1890	Low montane evergreen forest	2015-09-26	2015	ZSFQ-I078-83	6	Adult
Museum & Field work	Guajalito, Bosque Protector Río Guajalito	Santo Domingo	-0.2493	-788036	1890	Low montane evergreen forest	2015-09-26	2015	ZSFQ-I111	1	Adult
Museum & Field work	Guajalito, Bosque Protector Río Guajalito	Santo Domingo	-0.2493	-788036	1890	Low montane evergreen forest	2015-09-28	2015	ZSFQ-I099-103	5	Adult
Museum & Field work	Quito, Parque La Luz	Pichincha	-0.1456	-784800	2800	Urban green space	2015-09-29	2015	ZSFQ-I105	1	Adult
Museum & Field work	Guajalito, Bosque Protector Río Guajalito	Santo Domingo	-0.2493	-788036	1890	Low montane evergreen forest	2015-02-10	2015	ZSFQ-I064-73	10	Adult
Museum & Field work	Cumbayá, Universidad San Francisco de Quito campus	Pichincha	-0.1973	-784353	2400	Urban green space	2015-10-10	2015	ZSFQ-I001-5	5	Adult
Museum & Field work	Cumbayá, Universidad San Francisco de Quito campus	Pichincha	-0.1973	-784353	2400	Urban green space	2015-10-15	2015	ZSFQ-I053	1	Adult
Museum & Field work	Quito, Parque Metropolitano Güanguiltagua	Pichincha	-0.1763	-784600	2800	Urban green space	2015-10-18	2015	ZSFQ-I036-39	4	Adult
Museum & Field work	Conocoto	Pichincha	-0.3069	-785000	2700	Urban green space	2015-10-20	2015	ZSFQ-I107	1	Adult
Museum & Field work	Tumbaco	Pichincha	-0.2106	-783950	2300	Urban green space	2015-10-20	2015	ZSFQ-I044-52	9	Adult
Museum & Field work	Guajalito, Bosque Protector Río Guajalito	Santo Domingo	-0.2493	-788036	1890	Low montane evergreen forest	2015-02-11	2015	ZSFQ-I074-77	4	Adult
Museum & Field work	Guajalito, Bosque Protector Río Guajalito	Santo Domingo	-0.2493	-788036	1890	Low montane evergreen forest	2015-03-11	2015	ZSFQ-I060	1	Adult
Museum & Field work	Cumbayá, Universidad San Francisco de Quito campus	Pichincha	-0.1973	-784353	2400	Urban green space	2015-07-11	2015	ZSFQ-I017	1	Adult
Museum & Field work	San Antonio de Pichincha	Pichincha	0.0040	-784400	2400	Urban green space	2015-07-11	2015	ZSFQ-I061-63	3	Adult
Museum & Field work	Cumbayá, Universidad San Francisco de Quito campus	Pichincha	-0.1973	-784353	2400	Urban green space	2015-11-11	2015	ZSFQ-I006-9	4	Adult
Museum & Field work	Cumbayá, Universidad San Francisco de Quito campus	Pichincha	-0.1973	-784353	2400	Urban green space	2015-12-11	2015	ZSFQ-I012-16	5	Adult
Museum & Field work	Cumbayá, Universidad San Francisco de Quito campus	Pichincha	-0.1973	-784353	2400	Urban green space	2015-11-14	2015	ZSFQ-I054-59	6	Adult
Museum & Field work	Cumbayá, Ruta Ecológica El Chaquiñan	Pichincha	-0.2003	-784235	2326	Urban green space	2015-11-15	2015	ZSFQ-I084	1	Adult
Museum & Field work	Quito, Parque La Luz	Pichincha	-0.1462	-784799	2809	Urban green space	2015-11-15	2015	ZSFQ-I106	1	Adult
Museum & Field work	Río San Vicente, near La Abundancia town	Pichincha	0.0493	-792559	310	Foothill evergreen forest	2015-11-15	2015	ZSFQ-I109	1	Adult
Museum & Field work	Lumbisí	Pichincha	-0.2167	-784167	2300	Agricultural land	2015-11-18	2015	ZSFQ-I040-43	4	Adult
Museum & Field work	Cumbayá, Universidad San Francisco de Quito campus	Pichincha	-0.1973	-784353	2400	Urban green space	2015-11-18	2015	ZSFQ-I018	1	Adult
Museum & Field work	Cumbayá, Universidad San Francisco de Quito campus	Pichincha	-0.1973	-784353	2400	Urban green space	2015-11-20	2015	ZSFQ-I033-35	3	Adult
Museum & Field work	Guajalito, Bosque Protector Río Guajalito	Santo Domingo	-0.2493	-788036	1890	Low montane evergreen forest	2015-11-28	2015	ZSFQ- I098, I104	2	Adult
Museum & Field work	Quito, Parque La Luz	Pichincha	-0.1462	-784799	2809	Urban green space	2015-11-28	2015	ZSFQ-I097	1	Adult
Museum & Field work	Cumbayá, Universidad San Francisco de Quito campus	Pichincha	-0.1973	-784353	2400	Urban green space	2015-04-12	2015	ZSFQ-I010-11	2	Adult
Museum & Field work	Cumbayá, Universidad San Francisco de Quito campus	Pichincha	-0.1973	-784353	2400	Urban green space	2015-12-12	2015	ZSFQ-I089	1	Adult
Museum & Field work	Sangolquí	Pichincha	-0.3344	-784475	2500	Urban green space	2015-12-12	2015	ZSFQ-I093-94	2	Adult
Museum & Field work	Cumbayá, Universidad San Francisco de Quito campus	Pichincha	-0.1973	-784353	2400	Urban green space	2015-12-14	2015	ZSFQ-I110	1	Adult
Museum & Field work	Cumbayá, Universidad San Francisco de Quito campus	Pichincha	-0.1973	-784353	2400	Urban green space	2015-12-15	2015	ZSFQ-I085-88, I091	5	Adult
Museum & Field work	Sangolquí	Pichincha	-0.3344	-784475	2500	Urban green space	2015-12-15	2015	ZSFQ-I092	1	Adult
Museum & Field work	Yaruquí	Pichincha	-0.1272	-783039	2580	Agricultural land	2015-12-15	2015	ZSFQ-I108	1	Adult
Museum & Field work	Cumbayá, Universidad San Francisco de Quito campus	Pichincha	-0.1973	-784353	2400	Urban green space	2015-12-16	2015	ZSFQ-I090	1	Adult
Museum & Field work	Quito, Parque La Luz	Pichincha	-0.1462	-784799	2809	Urban green space	2015-12-28	2015	ZSFQ-I095-96	2	Adult
Literature	El Pangui, Pachicutza	Zamora-Chinchipe	-36563	-785952	971	Agricultural land	1905-07-08	2016	Guamán-Montaño, 2017	P	Adult + Pupae + Larvae
Literature	El Pangui, Santa Rita	Zamora-Chinchipe	-36600	-785969	850	Agricultural land	1905-07-08	2016	Guamán-Montaño, 2017	P	Adult + Pupae + Larvae
Literature	El Pangui, Nueva Esperanza	Zamora-Chinchipe	-36452	-786136	1060	Agricultural land	1905-07-08	2016	Guamán-Montaño, 2017	P	Adult + Pupae + Larvae
Literature	El Pangui, Pituca	Zamora-Chinchipe	-36186	-785833	800	Agricultural land	1905-07-08	2016	Guamán-Montaño, 2017	P	Adult + Pupae + Larvae
Literature	El Pangui, El Guismi	Zamora-Chinchipe	-35561	-785644	775	Agricultural land	1905-07-08	2016	Guamán-Montaño, 2017	P	Adult + Pupae + Larvae
Museum & Field work	Cumbayá, Casa del Quinde, barrio Pacaypamba	Pichincha	-0.1968	-784554	2450	Urban green space	2016-01-09	2016	ZSFQ-I112	1	Adult
Museum & Field work	Cumbayá, Universidad San Francisco de Quito campus	Pichincha	-0.1973	-784353	2400	Urban green space	1905-07-09	2017	ZSFQ-I116	1	Adult
Field work	Quito, Jardín Botánico de Quito	Pichincha	-0.1856	-784850	2780	Urban green space	2017-03-01	2017	Field observation	1	Adult
iNaturalist	Tumbaco, Tola Chica 3, Tumbaco, Ecuador	Pichincha	-0.2216	-783753	2439	Urban green space	2017-04-01	2017	https://www.inaturalist.org/observations/33506611	2	Adult
iNaturalist	Loja, Ecuador	Loja	-39800	-792028	2049	Urban green space	2017-06-17	2017	https://www.inaturalist.org/observations/40338637	1	Adult
Museum & Field work	Bosque Protector Jerusalem	Pichincha	-0.0100	-784008	1820	Inter-Andean semideciduous shrubland	2017-11-24	2017	ZSFQ-I115	1	Adult
Museum & Field work	Quito, Monasterio del Carmen Bajo	Pichincha	-0.2185	-785100	2816	Urban green space	2017-11-26	2017	ZSFQ-I114	1	Adult
Museum & Field work	Sangolquí, San Rafael	Pichincha	-0.3183	-784517	2475	Urban green space	2017-01-12	2017	ZSFQ-I113	1	Adult
Field work	Cumbayá, Parque del Reservorio de Cumbayá	Pichincha	-0.1898	-784261	2360	Urban green space	1905-07-10	2018	Field observation	1	Adult + Pupae + Larvae
iNaturalist	Loja, Ecuador	Loja	-40407	-792004	2150	Urban green space	2018-01-01	2018	https://www.inaturalist.org/observations/36436464	1	Adult
iNaturalist	Quito, Parque La Carolina	Pichincha	-0.1824	-784839	2770	Urban green space	2018-10-01	2018	https://www.inaturalist.org/observations/10752850	1	Larva
iNaturalist	Quito, Parque de la Vida, Casa de la Cultura	Pichincha	-0.2091	-784955	2802	Urban green space	2018-10-25	2018	https://www.inaturalist.org/observations/17824493	1	Adult
iNaturalist	Tumbaco, Centro Académico Docente Experimental La Tola CADET UCE	Pichincha	-0.2284	-783716	2481	Urban green space	2018-05-11	2018	https://www.inaturalist.org/observations/18135386	1	Adult
iNaturalist	Quito, San Pedro de Guajaló, Unidad Educativa Autogestionaria Solidaridad	Pichincha	-0.2994	-785379	2901	Urban green space	2018-09-11	2018	https://www.inaturalist.org/observations/18283725	1	Adult
iNaturalist	Quito, San Pedro de Guajaló, Unidad Educativa Autogestionaria Solidaridad	Pichincha	-0.2990	-785374	2900	Urban green space	2018-09-11	2018	https://www.inaturalist.org/observations/18284163	1	Adult
Museum & Field work	La Hesperia	Santo Domingo	-0.3522	-788497	1350	Foothill evergreen forest	2018-01-11	2018	ZSFQ-I1279-80	2	Adult
iNaturalist	Tumbaco, Centro Académico Docente Experimental La Tola CADET UCE	Pichincha	-0.2286	-783716	2481	Urban green space	2018-11-14	2018	https://www.inaturalist.org/observations/18401263	1	Adult
iNaturalist	Quito, Quitumbe, Rucullacta, Quebrada Ortega	Pichincha	-0.2948	-785535	2906	Inter-Andean montane evergreen forest	2018-11-17	2018	https://www.inaturalist.org/observations/18463677	1	Adult
iNaturalist	Quito, Parque La Carolina	Pichincha	-0.1861	-784853	2784	Urban green space	2018-11-28	2018	https://www.inaturalist.org/observations/18699219	1	Adult
iNaturalist	Quito, Parque La Carolina	Pichincha	-0.1854	-784858	2787	Urban green space	2018-03-12	2018	https://www.inaturalist.org/observations/19215262	1	Adult
Museum & Field work	Cumbayá, Ruta Ecológica El Chaquiñan	Pichincha	-0.1884	-783908	2343	Urban green space	2018-03-12	2018	ZSFQ-I1281-82	2	Adult
iNaturalist	Cumbayá, Parque del Reservorio de Cumbayá	Pichincha	-0.1933	-784281	2368	Urban green space	2018-08-12	2018	https://www.inaturalist.org/observations/18904677	1	Larva
iNaturalist	Cumbayá, Parque del Reservorio de Cumbayá	Pichincha	-0.1906	-784269	2364	Urban green space	2018-10-12	2018	https://www.inaturalist.org/observations/18948118	1	Adult
iNaturalist	La Crespa, along the road between El Carmen and Flavio Alfaro	Manabí	-0.3352	-797588	449	Agricultural land	2018-12-26	2018	https://www.inaturalist.org/observations/19253648	1	Adult
iNaturalist	Tumbaco, Tola Chica 3, Tumbaco, Ecuador	Pichincha	-0.2214	-783755	2438	Urban green space	2019-01-19	2019	https://www.inaturalist.org/observations/33827972	2	Adult
iNaturalist	Quito, Parque La Carolina	Pichincha	-0.1859	-784854	2785	Urban green space	2019-02-01	2019	https://www.inaturalist.org/observations/19375805	1	Adult
Field work & iNaturalist	Ilalo, Chiviquí	Pichincha	-0.2328	-783887	2420	Inter-Andean semideciduous shrubland	2019-02-03	2019	https://www.inaturalist.org/observations/20899909	1	Adult
iNaturalist	Quito, Miraflores, Estadio Universitario César Ani­bal Espinoza, Quito	Pichincha	-0.2007	-78.5033	2824	Urban green space	2019-03-16	2019	https://www.inaturalist.org/observations/38219388	1	Adult
iNaturalist	Loja, La Argelia, Loja, Ecuador	Loja	-4024213901	-79.201	2113	Urban green space	2019-04-26	2019	https://www.inaturalist.org/observations/36828069	1	Adult
iNaturalist	Mindo	Pichincha	-0.0487	-787752	1281	Montane evergreen forest	2019-06-01	2019	https://www.inaturalist.org/observations/19483599	1	Adult
Field work & iNaturalist	Quito, Parque Metropolitano del Sur	Pichincha	-0.3399	-785199	3082	Urban green space	2019-05-04	2019	https://www.inaturalist.org/observations/22210584	5	Adult + Pupae + Larvae
iNaturalist	Mindo, Vía a las Cascadas	Pichincha	-0.0598	-787710	1285	Montane evergreen forest	2019-07-01	2019	https://www.inaturalist.org/observations/19590643	1	Adult
iNaturalist	Tumbaco, Centro Académico Docente Experimental La Tola CADET UCE	Pichincha	-0.2215	-783754	2438	Urban green space	2019-01-16	2019	https://www.inaturalist.org/observations/19685938	1	Adult
iNaturalist	Quito, Parque Sixto María Durán	Pichincha	-0.1527	-784918	2815	Urban green space	2019-01-27	2019	https://www.inaturalist.org/observations/20031179	1	Adult
iNaturalist	Quito, Parque Sixto María Durán	Pichincha	-0.1527	-784918	2815	Urban green space	2019-01-27	2019	https://www.inaturalist.org/observations/20031294	1	Larva
iNaturalist	Yantzaza, Los Encuentros	Zamora-Chinchipe	-37497	-786321	865	Agricultural land	2019-11-02	2019	https://www.inaturalist.org/observations/20375425	1	Adult
iNaturalist	Refugio de Vida Silvestre Pasochoa	Pichincha	-0.4361	-785124	2917	Inter-Andean montane evergreen forest	2019-09-02	2019	https://www.inaturalist.org/observations/21091773	1	Adult
iNaturalist	Quito, Parque Itchimbía	Pichincha	-0.2200	-785032	2870	Urban green space	2019-10-03	2019	https://www.inaturalist.org/observations/21109580	1	Adult
iNaturalist	Quito, Quitumbe, Pedro Vicente Maldonado	Pichincha	-0.2944	-785385	2887	Urban green space	2019-03-15	2019	https://www.inaturalist.org/observations/21276572	1	Adult
iNaturalist	Mindo	Pichincha	-0.0684	-787597	1400	Montane evergreen forest	2019-03-25	2019	https://www.inaturalist.org/observations/21601743	1	Adult
iNaturalist	Tumbaco, Centro Académico Docente Experimental La Tola CADET UCE	Pichincha	-0.1966	-783801	2390	Urban green space	2019-03-31	2019	https://www.inaturalist.org/observations/21829777	1	Adult
iNaturalist	Quito, Parque La Carolina	Pichincha	-0.1861	-784861	2780	Urban green space	2019-04-04	2019	https://www.inaturalist.org/observations/22010323	1	Adult
iNaturalist	Quito, Jardín Botánico de Quito	Pichincha	-0.1857	-784850	2785	Urban green space	2019-05-04	2019	https://www.inaturalist.org/observations/22041767	1	Adult
iNaturalist	Quito, Parque del Pinar Bajo	Pichincha	-0.1543	-784958	2850	Urban green space	2019-03-24	2019	https://www.inaturalist.org/observations/22055540	4	Pupae + Larvae				https://www.inaturalist.org/observations/22793714
iNaturalist	Calderón	Pichincha	-0.1156	-784278	2620	Urban green space	2019-07-04	2019	https://www.inaturalist.org/observations/22156422	2	Adult
iNaturalist	Quito, Ciudadela del Ejercito Nacional	Pichincha	-0.3065	-785501	2937	Urban green space	2019-07-04	2019	https://www.inaturalist.org/observations/22193089	1	Adult
iNaturalist	Quito, Jardín Botánico de Quito	Pichincha	-0.1857	-784850	2785	Urban green space	2019-09-04	2019	https://www.inaturalist.org/observations/22253106	1	Adult
iNaturalist	Mindo	Pichincha	-0.0523	-787914	1231	Montane evergreen forest	2019-09-04	2019	https://www.inaturalist.org/observations/22254187	1	Adult
iNaturalist	Mindo	Pichincha	-0.0397	-787920	1171	Montane evergreen forest	2019-04-13	2019	https://www.inaturalist.org/observations/22483801	1	Adult
iNaturalist	Quito, Parque Diego de Tapia	Pichincha	-0.1553	-784909	2807	Urban green space	2019-04-20	2019	https://www.inaturalist.org/observations/22793714	1	Adult
iNaturalist	Tena	Napo	-0.9952	-788156	511	Lowland evergreen forest	2019-04-29	2019	https://www.inaturalist.org/observations/24229202	1	Adult
iNaturalist	Mindo	Pichincha	-0.0491	-787751	1270	Montane evergreen forest	2019-07-05	2019	https://www.inaturalist.org/observations/24854820	1	Adult
iNaturalist	Ambato, Paseo Ecológico	Tungurahua	-12404	-786322	2539	Urban green space	2019-05-05	2019	https://www.inaturalist.org/observations/25040134	2	Adult
iNaturalist	Cotacachi, Apuela	Imbabura	0.3527	-785321	1590	Agricultural land	2019-11-05	2019	https://www.inaturalist.org/observations/25045355	1	Larva
iNaturalist	Tumbaco, Centro Académico Docente Experimental La Tola CADET UCE	Pichincha	-0.2277	-783729	2460	Agricultural land	2019-05-14	2019	https://www.inaturalist.org/observations/25137944	3	Adult
iNaturalist	Quito, Quitumbe, Pedro Vicente Maldonado	Pichincha	-0.2944	-785366	2887	Urban green space	2019-05-15	2019	https://www.inaturalist.org/observations/25624970	1	Adult
iNaturalist	Puyo	Pastaza	-14841	-780042	933	Urban green space	2019-05-24	2019	https://www.inaturalist.org/observations/25704505	1	Adult
iNaturalist	Mindo	Pichincha	-0.0527	-787747	1259	Montane evergreen forest	2019-05-22	2019	https://www.inaturalist.org/observations/26253777	1	Adult
iNaturalist	Conocoto	Pichincha	-0.3183	-784944	2594	Urban green space	2019-06-21	2019	https://www.inaturalist.org/observations/26492188	1	Adult
iNaturalist	Tumbaco, Centro Académico Docente Experimental La Tola CADET UCE	Pichincha	-0.2284	-783716	2481	Urban green space	12/6/219	2019	https://www.inaturalist.org/observations/26886872	1	Adult
iNaturalist	Quito, Colegio Johannes Kepler	Pichincha	-0.1709	-784500	2749	Urban green space	2019-06-17	2019	https://www.inaturalist.org/observations/27153225	1	Adult
iNaturalist	Nanegal	Pichincha	0.1374	-786761	1131	Agricultural land	2019-12-07	2019	https://www.inaturalist.org/observations/28704432	1	Adult
iNaturalist	Cumbayá, Ruta Ecológica El Chaquiñan	Pichincha	-0.1979	-784276	2342	Urban green space	2019-03-22	2019	https://www.inaturalist.org/observations/28847401	1	Adult
iNaturalist	Quito, Parque La Gasca	Pichincha	-0.1943	-785056	2863	Urban green space	17/7/209	2019	https://www.inaturalist.org/observations/28995981	1	Adult
iNaturalist	Tumbaco, Centro Académico Docente Experimental La Tola CADET UCE	Pichincha	-0.2277	-783729	2460	Agricultural land	2019-07-21	2019	https://www.inaturalist.org/observations/29285215	1	Larva
iNaturalist	Tumbaco, Centro Académico Docente Experimental La Tola CADET UCE	Pichincha	-0.2277	-783729	2460	Agricultural land	2019-03-06	2019	https://www.inaturalist.org/observations/29525297	1	Larva
iNaturalist	Quito, Colegio Juan Montalvo	Pichincha				Urban green space	2019-07-30	2019	https://www.inaturalist.org/observations/29870582	1	Adult
iNaturalist	Quito, cerca al Parque Bicentenario, Unnamed Road, Quito 170104, Ecuador	Pichincha	-0.150560936	-7848740168	2801	Urban green space	2019-05-12	2019	https://www.inaturalist.org/observations/38062884	1	Adult
iNaturalist	Mindo, Pichincha, Ecuador	Pichincha	-0.054794302	-7877486081	1257	Montane evergreen forest	2019-05-27	2019	https://www.inaturalist.org/observations/26188353	1	Larva
iNaturalist	Tumbaco, Tola Chica 3, 170184, Ecuador	Pichincha	-0.22860107	-7837179386	2461	Urban green space	2019-06-03	2019	https://www.inaturalist.org/observations/29525280	1	Larva
iNaturalist	Quito, Sector Jipijapa, Avenida Rí­o Coca, Quito, Pichincha, EC	Pichincha	-0.162161167	-7848095833	2791	Urban green space	2019-06-14	2019	https://www.inaturalist.org/observations/26987269	1	Larva
iNaturalist	Tumbaco, Tola Chica 3, Distrito Metropolitano de Quito, Ecuador	Pichincha	-0.228269826	-7837148682	2482	Urban green space	2019-06-21	2019	https://www.inaturalist.org/observations/29370815	1	Adult
iNaturalist	Tumbaco, Tola Chica 3, Quito, EC-PI, EC	Pichincha	-0.230785939	-7837073665	2493	Urban green space	2019-06-25	2019	https://www.inaturalist.org/observations/27659828	1	Adult
iNaturalist	Tumbaco, Tola Chica 3, Unnamed Road, Quito 170184, Ecuador	Pichincha	-0.225419975	-7837259274	2466	Urban green space	2019-06-27	2019	https://www.inaturalist.org/observations/29507624	1	Adult
iNaturalist	Tumbaco, Tola Chica 3, Quito, EC-PI, EC	Pichincha	-0.228632679	-7837170657	2482	Urban green space	2019-07-01	2019	https://www.inaturalist.org/observations/28737904	1	Larva
iNaturalist	Quito, La Floresta, Valladolid, Quito, Pichincha, EC	Pichincha	-0.209375	-7848568667	2806	Urban green space	2019-08-27	2019	https://www.inaturalist.org/observations/31628824	1	Adult
iNaturalist	Cuenca, Casco urbano de Cuenca	Azuay	-287593885	-7899024432	2536	Urban green space	2019-09-20	2019	https://www.inaturalist.org/observations/33098012	2	Adult
iNaturalist	Cuenca, Casco urbano de Cuenca	Azuay	-287593885	-7899024432	2536	Urban green space	2019-09-20	2019	https://www.inaturalist.org/observations/33098384	1	Larva
iNaturalist	Tumbaco, Tola Chica 3, Tumbaco, Ecuador	Pichincha	-0.221627791	-7837525904	2439	Urban green space	2019-09-27	2019	https://www.inaturalist.org/observations/33506619	1	Adult
iNaturalist	Valle de los Chillos, Manabí, Rumiñahui, Pichincha, EC	Pichincha	-0.323088235	-7847075062	2500	Urban green space	2019-09-27	2019	https://www.inaturalist.org/observations/33567212	1	Larva
iNaturalist	Quito, San Bartolo, Andrés Hurtado, S13-211, Quito Sur, Ecuador	Pichincha	-0.2586384	-78532487	2836	Urban green space	2019-10-06	2019	https://www.inaturalist.org/observations/33950626	1	Adult
iNaturalist	Loja, Ecuador	Loja	-401883997	-7920701105	2140	Urban green space	2019-10-06	2019	https://www.inaturalist.org/observations/33971423	1	Adult
iNaturalist	Cumbayá, Jacarandá, Quito, Pichincha, EC	Pichincha	-0.190427741	-7842817587	2373	Urban green space	2019-10-08	2019	https://www.inaturalist.org/observations/34087087	1	Adult
iNaturalist	Quito, La Granja, La Granja, Quito, Ecuador	Pichincha	-0.184316784	-7850068665	2892	Urban green space	2019-10-11	2019	https://www.inaturalist.org/observations/34412166	1	Adult
iNaturalist	Quito, Jardín Botánico de Quito, Interior Parque de, Quito 170135, Ecuador	Pichincha	-0.185838873	-7848501652	2782	Urban green space	2019-10-17	2019	https://www.inaturalist.org/observations/34508373	1	Adult
iNaturalist	Quito, Quitumbe, Rumichaca Nan Y S35, Quito 170146, Ecuador	Pichincha	-0.2939628	-785513082	2909	Urban green space	2019-10-21	2019	https://www.inaturalist.org/observations/34977213	1	Adult
iNaturalist	Quito, Iñaquito, S/N, Quito 170135, Ecuador	Pichincha	-0.1804778	-784888687	2800	Urban green space	2019-10-28	2019	https://www.inaturalist.org/observations/35013340	1	Adult
iNaturalist	Cumbayá, Universidad San Francisco de Quito campus, Avenida Pampite, Quito, Pichincha, EC	Pichincha	-0.19603667	-784355	2402	Urban green space	2019-11-05	2019	https://www.inaturalist.org/observations/36575919	1	Adult
iNaturalist	Quito, El Carmen, Quito, EC-PI, EC	Pichincha	-0.125767517	-7847957165	2882	Urban green space	2019-11-08	2019	https://www.inaturalist.org/observations/35451388	1	Adult
iNaturalist	Quito, Pedro Vicente Maldonado, Quito 170146, Ecuador	Pichincha	-0.299043297	-7853790508	2901	Urban green space	2019-11-08	2019	https://www.inaturalist.org/observations/35451565	1	Adult
iNaturalist	Quito, El Carmen, Galo Plaza Lasso Y Nazareth, Quito 170138, Ecuador	Pichincha	-0.125833333	-7847944641	2883	Urban green space	2019-11-08	2019	https://www.inaturalist.org/observations/35451809	1	Adult
iNaturalist	Quito, Pedro Vicente Maldonado, Quito 170146, Ecuador	Pichincha	-0.299146891	-7853748322	2899	Urban green space	2019-11-08	2019	https://www.inaturalist.org/observations/35453594	1	Adult
iNaturalist	Quito, Pedro Vicente Maldonado, Quito 170146, Ecuador	Pichincha	-0.299204085	-7853784733	2901	Urban green space	2019-11-08	2019	https://www.inaturalist.org/observations/35466310	1	Adult
iNaturalist	Mindo, Ecuador	Pichincha	-0.048717	-78775198	1281	Urban green space	2019-11-08	2019	https://www.inaturalist.org/observations/36577429	1	Adult
iNaturalist	Atuntaqui, Garcia Moreno, Atuntaqui, Imbabura, EC	Imbabura	0.332336667	-7821908667	2397	Urban green space	2019-11-10	2019	https://www.inaturalist.org/observations/35570356	1	Adult
iNaturalist	Quito, Jardín Botánico de Quito JBQ La Carolina, Quito, Ecuador	Pichincha	-0.185726556	-7848506212	2782	Urban green space	2019-11-13	2019	https://www.inaturalist.org/observations/35656705	2	Adult
iNaturalist	Quito, Universidad Central del Ecuador campus, Avenida América y Avenida Universitaria Facultad de Economí­a, planta baja Universidad Central del Ecuador, Quito 170129, Ecuador	Pichincha	-0.199722216	-785027771	2826	Urban green space	2019-11-14	2019	https://www.inaturalist.org/observations/35850586	1	Adult
iNaturalist	Tumbaco, Conjunto Paraíso, Quito 170184, Ecuador	Pichincha	-0.196111113	-7839265442	2352	Urban green space	2019-11-20	2019	https://www.inaturalist.org/observations/36232768	1	Adult
iNaturalist	Tumbaco, Tola Chica 3, Unnamed Road, Quito 170184, Ecuador	Pichincha	-0.225980535	-7837267303	2469	Urban green space	2019-11-21	2019	https://www.inaturalist.org/observations/36098284	1	Adult
iNaturalist	Tumbaco, Tola Chica 3, Quito, EC-PI, EC	Pichincha	-0.228611111	-7837166667	2481	Urban green space	2019-11-26	2019	https://www.inaturalist.org/observations/36146529	1	Adult
iNaturalist	Tumbaco, Tola Chica 3, 170184, Ecuador	Pichincha	-0.228308021	-7837188195	2481	Urban green space	2019-11-27	2019	https://www.inaturalist.org/observations/36139597	1	Adult
iNaturalist	Tumbaco, Tola Chica 3, Quito, Pichincha, EC	Pichincha	-0.229329224	-7837162475	2484	Urban green space	2019-11-27	2019	https://www.inaturalist.org/observations/36150602	1	Adult
iNaturalist	Quito, Instituto Nacional de Biodiversidad, Quito, EC-PI, EC	Pichincha	-0.185929164	-7848539734	2784	Urban green space	2020-01-14	2020	https://www.inaturalist.org/observations/37604583	1	Adult
iNaturalist	Tumbaco, Tola Chica 3, 170184, Ecuador	Pichincha	-0.2285695	-783716245	2481	Urban green space	2020-02-01	2020	https://www.inaturalist.org/observations/38350586	1	Adult
iNaturalist	Tumbaco, Checa, Quito, EC-PI, EC	Pichincha	-0.071117413	-7836313192	2178	Urban green space	2020-02-10	2020	https://www.inaturalist.org/observations/38514005	1	Adult
iNaturalist	Tumbaco, Tola Chica 3, Distrito Metropolitano de Quito, Ecuador	Pichincha	-0.228108164	-7837238625	2479	Urban green space	2020-02-12	2020	https://www.inaturalist.org/observations/38572441	1	Adult
iNaturalist	Cuenca, Ecuador	Azuay	-2878500136	-7895367444	2483	Urban green space	2020-02-14	2020	https://www.inaturalist.org/observations/38981858	1	Larva
iNaturalist	Cuenca, Ecuador	Azuay	-2878157246	-7895195783	2463	Urban green space	2020-02-15	2020	https://www.inaturalist.org/observations/38796319	2	Adult
iNaturalist	Ambato, Chiles, Ambato, Tungurahua, EC	Tungurahua	-124548667	-78618745	2596	Urban green space	2020-02-23	2020	https://www.inaturalist.org/observations/39121836	1	Adult
iNaturalist	Valle de los Chillos, Parque Metropolitano La Armenia, La Armenia, Quito, Ecuador	Pichincha	-0.269390272	-7846817585	2532	Urban green space	2020-02-24	2020	https://www.inaturalist.org/observations/39197216	1	Larva
iNaturalist	Mindo, Camino a las Cascadas S/N, Mindo 170751, Ecuador	Pichincha	-0.0598926	-78771876	1307	Urban green space	2020-02-28	2020	https://www.inaturalist.org/observations/39433083	1	Adult
iNaturalist	Tumbaco, Ecuador	Pichincha	-0.221944444	-7840555556	2355	Urban green space	2020-03-06	2020	https://www.inaturalist.org/observations/39613339	1	Adult
iNaturalist	Cumbayá, Santa Inés, 170902, Ecuador	Pichincha	-0.2006482	-784223299	2326	Urban green space	2020-03-07	2020	https://www.inaturalist.org/observations/39718770	1	Larva
iNaturalist	Ibarra, El Olivo, Ibarra, Ecuador	Imbabura	0.358321972	-78111631	2207	Urban green space	2020-03-11	2020	https://www.inaturalist.org/observations/39844287	1	Adult
iNaturalist	Tumbaco, Ilaló, Tumbaco, Ecuador	Pichincha	-0.234898192	-7839920172	2493	Urban green space	2020-03-20	2020	https://www.inaturalist.org/observations/40863824	1	Adult
